# Supplementary material for: TP53 Functional-Domain-Specific Mutations Define Distinct Clinical Outcomes in EGFR-Mutant Non-Small Cell Lung Cancer Treated with EGFR Tyrosine Kinase Inhibitors
Source: J Clin Med. 2026 Feb 15;15(4):1552. doi: 10.3390/jcm15041552 (PMC12941704; doi:10.3390/jcm15041552)
Supplement: Supplementary file 1 [file jcm-15-01552-s001.zip]

Archive with 1 entries (1 files):
- jcm-4078632-supplementary.pdf
